# Supplementary material for: Soil nutrient loss through erosion: Impact of different cropping systems and soil amendments in Ghana
Source: PLoS One. 2018 Dec 19;13(12):e0208250. doi: 10.1371/journal.pone.0208250 (PMC6300324; doi:10.1371/journal.pone.0208250)
Supplement: S1 Table — MZ = sole maize, SB = sole soybean, CW = sole cowpea and MZ+SB = maize and soybean intercropped. (XLSX) [file pone.0208250.s001.xlsx]

## Sheet: Sheet1
S1Table. Sand Enrichment ratio
Cropping systems X Amendments	2016-major	2016-minor	2017-major
control x MZ	0.81	0.65	0.85
Biochar x MZ	0.84	0.68	0.87
NPK X MZ	0.83	0.67	0.87
NPK+Biochar x MZ	0.85	0.69	0.86
control X M Z+SB	0.81	0.7	0.85
Biochar X M Z+SB	0.82	0.66	0.85
NPK X M Z+SB	0.86	0.7	0.82
NPK+Biochar X M Z+SB	0.79	0.65	0.84
control x SB	0.84	0.68	0.87
Biochar x SB	0.84	0.62	0.87
NPK x SB	0.77	0.65	0.82
NPK+Biochar X SB	0.82	0.67	0.86
control X CW	0.83	0.66	0.86
Biochar X CW	0.85	0.69	0.88
NPK x CW	0.82	0.66	0.85
NPK+Biochar x CW	0.81	0.65	0.84
	0.95	0.7	0.5	0.42
