# Supplementary material for: Soil nutrient loss through erosion: Impact of different cropping systems and soil amendments in Ghana
Source: PLoS One. 2018 Dec 19;13(12):e0208250. doi: 10.1371/journal.pone.0208250 (PMC6300324; doi:10.1371/journal.pone.0208250)
Supplement: S2 Table — MZ = sole maize, SB = sole soybean, CW = sole cowpea and MZ+SB = maize and soybean intercropped. (XLSX) [file pone.0208250.s002.xlsx]

## Sheet: Sheet1
S2 Table. Clay Enrichment ratio
Cropping systems X Amendments	2016-major	2016-minor	2017-minor
control x MZ	2.3	3.26	1.98
Biochar x MZ	2.04	2.86	1.68
NPK x MZ	2.05	3.18	1.89
NPK+Biochar x MZ	2.05	2.76	1.69
Control x M Z+SB	2.43	3.01	2.04
Biochar x M Z+SB	2.12	3.05	1.76
NPK x M Z+SB	1.95	2.92	2.44
NPK+Biochar x M Z+SB	2.36	3.13	1.95
Control x SB	2.09	3.04	1.75
Biochar x SB	2.2	2.87	1.87
NPK x SB	2.4	2.41	1.96
NPK+Biochar x SB	2.28	3.14	1.91
Control x CW	2.3	3.22	1.93
Biochar x CW	2.04	2.98	1.72
NPK x CW	2.05	2.98	1.8
NPK+Biochar x CW	2.05	2.98	1.8
NPK+Biochar x CW	4	2.5	3	0.34
