# Supplementary material for: Soil nutrient loss through erosion: Impact of different cropping systems and soil amendments in Ghana
Source: PLoS One. 2018 Dec 19;13(12):e0208250. doi: 10.1371/journal.pone.0208250 (PMC6300324; doi:10.1371/journal.pone.0208250)
Supplement: S3 Table — MZ = sole maize, SB = sole soybean, CW = sole cowpea and MZ+SB = maize and soybean intercropped. (XLSX) [file pone.0208250.s003.xlsx]

## Sheet: Sheet1
S3Table. Silt Enrichment ratio
Cropping systems X Amendments	2016-major	2016-minor	2017-minor
control x MZ	1.44	2.54	1.29
Biochar x MZ	2	2.53	1.61
NPK x MZ	1.33	2.36	1.2
NPK+Biochar x MZ	2.11	2.74	1.71
Control x M Z+SB	1.28	2.26	1.15
Biochar x M Z+SB	1.87	2.31	1.69
NPK x M Z+SB	1.47	2.61	1.33
NPK+Biochar x M Z+SB	1.76	2.12	1.59
Control x SB	1.56	2.76	1.41
Biochar x SB	1.26	2.24	1.14
NPK x SB	2.01	2.56	1.81
NPK+Biochar x SB	1.41	2.48	1.27
Control x CW	1.33	2.35	1.19
Biochar x CW	1.49	2.64	1.34
NPK x CW	2.06	2.65	1.6
NPK+Biochar x CW	2.1	2.71	1.89
NPK+Biochar x CW	3.5	1.7	3	0.27
