# Supplementary material for: Soil nutrient loss through erosion: Impact of different cropping systems and soil amendments in Ghana
Source: PLoS One. 2018 Dec 19;13(12):e0208250. doi: 10.1371/journal.pone.0208250 (PMC6300324; doi:10.1371/journal.pone.0208250)
Supplement: S4 Table — MZ = sole maize, SB = sole soybean, CW = sole cowpea and MZ+SB = maize and soybean intercropped. (XLSX) [file pone.0208250.s004.xlsx]

## Sheet: Sheet1
S4 Table. Nutrient Enrichment ratio
			Enrichment ratio seaon1				Enrichment ratio seaon2				Enrichment ratio seaon3
replication	cropping systems	Amendments	Nirogen	Phosphorus	Potassium		Nirogen	Phosphorus	Potassium		Nirogen	Phosphorus	Potassium
I	C	biochar	1.80769	1.23178	2.02469		1.23	1.39807	1.38889		1.44615	0.985423	1.61975
I	C	Control	1.53846	1.17918	2.28682		2.88723	1.51421	0.709877		1.23077	0.943342	1.82946
I	C	NPK	1.61538	1.28054	2.54264		3.90952	1.86144	3.47222		1.29231	1.02443	2.03411
I	C	NPK+Biochar	1.41667	2.60546	1.68205		3.45	2.00787	1.6358		1.13333	2.08436	1.34564
I	M	biochar	1.04286	0.781751	1.67797		3.50476	1.02111	2.34375		0.834286	0.6254	1.34237
I	M	Control	1.10959	1.48775	1.81402		2.56724	0.437874	1.125		0.887671	1.1902	1.45122
I	M	NPK	3.51163	0.541276	3.06202		5.78214	1.1351	5		2.8093	0.433021	2.44961
I	M	NPK+Biochar	1.75	0.283269	3.28626		4.73143	1.15166	1.5		1.4	0.226615	2.62901
I	M+S	biochar	1.91304	1.18717	3.10526		1.72163	1.89441	0.961538		1.72174	1.06845	2.79474
I	M+S	Control	1.61972	0.410863	2.54264		6.42083	1.59614	2.29167		1.45775	0.369777	2.28837
I	M+S	NPK	1.55422	0.568439	3.45263		4.14595	2.07103	4.01515		1.3988	0.511595	3.10737
I	M+S	NPK+Biochar	1.25773	1.11865	1.76744		3.70244	2.90076	2		1.13196	1.00679	1.5907
I	S	biochar	2.75806	0.889294	3.45263		1.31053	1.98462	0.934343		2.34435	0.7559	2.93474
I	S	Control	1.1	1.28691	2.54264		1.59873	1.40619	0.909091		0.935	1.09387	2.16124
I	S	NPK	2.07143	1.12302	2.54264		2.95094	3.30202	2.2		1.76071	0.954564	2.16124
I	S	NPK+Biochar	1.66038	0.499923	2.02469		3.27963	3.54961	1.54412		1.41132	0.424935	1.72099
II	C	biochar	1.45	1.31162	1.68205		0.973377	1.59462	1.5625		1.2325	1.11488	1.42974
II	C	Control	1.44068	1.3735	1.87719		2.56364	1.07547	1.79487		1.22458	1.16747	1.59561
II	C	NPK+Biochar	1.72464	2.20797	1.12595		2.60476	2.426	2.35294		1.55217	1.98717	1.01336
II	C	NPK	1.375	2.145	1.12595		2.23521	5.846	2.22222		1.2375	1.9305	1.01336
II	M	biochar	1.45614	1.61837	2.23457		1.21273	2.24289	2.33333		1.31053	1.45653	2.01111
II	M	Control	1.58696	2.16049	2.02469		2.3	2.60862	1.73611		1.42826	1.94444	1.82222
II	M	NPK	1.58696	2.53061	2.54264		2.86557	4.34803	2.5		1.42826	2.27755	2.28837
II	M	NPK+Biochar	2.79167	4.2613	2.23457		2.40952	2.5781	5		2.5125	3.83517	2.01111
II	M+S	biochar	1.48387	1.50376	1.61728		1.72432	1.40626	2.32456		1.63226	1.65414	1.77901
II	M+S	Control	2.16129	1.30386	1.68205		2.80182	1.1755	1.60256		2.37742	1.43424	1.85026
II	M+S	NPK	2.01786	2.51733	1.29386		2.88545	2.44999	4.01515		2.21964	2.76906	1.42325
II	M+S	NPK+Biochar	0.747967	1.19715	2.02469		3.05192	2.18053	3.33333		0.822764	1.31686	2.22716
II	S	biochar	2.15217	0.980392	1.82099		0.881818	2.94401	1.66667		2.36739	1.07843	2.00309
II	S	Control	1.62903	1.02672	0.888136		2.27419	1.81884	1.41111		1.79194	1.12939	0.976949
II	S	NPK	2.13043	1.39152	1.40741		2.3377	2.41396	3.75		1.91739	1.25237	1.26667
II	S	NPK+Biochar	1.64062	2.50776	1.61728		4.18718	2.91339	2.1875		1.47656	2.25698	1.45556
III	C	biochar	1.55263	1.10382	1.58772		1.09565	2.63185	1.58333		1.31974	0.938247	1.34956
III	C	Control	1.32184	1.08936	1		1.16129	1.73228	1.22222		1.12356	0.925958	0.85
III	C	NPK+Biochar	1.78788	1.83519	1.58772		1.90851	2.56718	2.30392		1.5197	1.55991	1.34956
III	C	NPK	1.50649	2.37075	1.38168		2.42267	3.95116	2.03125		1.28052	2.01513	1.17443
III	M	biochar	2.32394	1.96755	2.43827		1.47609	2.68486	2.02381		1.97535	1.67242	2.07253
III	M	Control	2.25	2.20128	2.02469		2.36032	1.16262	1.73611		1.9125	1.87108	1.72099
III	M	NPK	1.56452	4.21372	2.8062		2.56038	2.02263	3.5		1.48629	4.00303	2.66589
III	M	NPK+Biochar	1.30263	1.98466	2.28682		3.19184	2.10687	2.88462		1.2375	1.88542	2.17248
III	M+S	biochar	1.21429	1.26553	1.34359		0.613386	1.61284	1.06322		1.15357	1.20225	1.27641
III	M+S	Control	1.6875	2.47204	2.23457		0.697156	2.59104	1.46552		1.60312	2.34843	2.12284
III	M+S	NPK	1.85714	1.70644	2.43827		2.0978	2.2591	1.04167		1.76429	1.62112	2.31636
III	M+S	NPK+Biochar	1.48214	2.21	2.64198		1.68667	2.95514	1.9		1.61554	2.40889	2.87975
III	S	biochar	1.62222	1.51191	1.38168		1.795	2.1397	1.83333		1.76822	1.64798	1.50603
III	S	Control	1.31746	1.36439	1.38168		2.92292	1.88346	2.12121		1.43603	1.48719	1.50603
III	S	NPK	1.60714	3.03448	1.51282		2.96909	3.7267	2.94444		1.75179	3.30758	1.64897
III	S	NPK+Biochar	1.89474	1.60639	1.51282		2.82075	3.64873	3.16667		1.70526	1.44575	1.36154
