# Supplementary material for: Soil nutrient loss through erosion: Impact of different cropping systems and soil amendments in Ghana
Source: PLoS One. 2018 Dec 19;13(12):e0208250. doi: 10.1371/journal.pone.0208250 (PMC6300324; doi:10.1371/journal.pone.0208250)
Supplement: S5 Table — MZ = sole maize, SB = sole soybean, CW = sole cowpea and MZ+SB = maize and soybean intercropped. (XLSX) [file pone.0208250.s005.xlsx]

## Sheet: Sheet1
S5.Table. Total amount of nutrient loss
replication	cropping systems	Amendments		N (kg/ha)	P (kg/ha)	K (kg/ha)
I	MZ+SB	NPK		17.6302	5.51724	5.29089
I	MZ+SB	Control		16.2749	6.6607	6.75355
I	MZ+SB	NPK+Biochar		17.9231	8.04884	6.75219
I	MZ+SB	Biochar		14.719	6.11366	5.36483
I	SB	NPK		15.7893	3.95006	5.28505
I	SB	Biochar		19.6473	7.44668	5.64141
I	SB	Control		26.0345	8.04142	7.73324
I	SB	NPK+Biochar		15.3339	6.173	5.27541
I	MZ	NPK+Biochar		19.1986	9.42544	6.30513
I	MZ	Control		25.0555	13.2305	8.84629
I	MZ	NPK		19.9106	8.87321	7.92609
I	MZ	Biochar		20.4455	7.6621	6.05299
I	CW	NPK		11.7312	5.47677	5.0696
I	CW	Biochar		14.7077	7.09612	5.81078
I	CW	Control		20.0885	10.5529	9.55666
I	CW	NPK+Biochar		11.3414	6.63513	4.34786
II	SB	NPK+Biochar		24.4513	10.4206	7.65843
II	SB	Control		32.9633	9.74983	10.8524
II	SB	NPK		23.9408	9.43631	7.82112
II	SB	Biochar		31.5185	8.89917	8.50284
II	M+S	NPK+Biochar		20.5069	8.49204	7.44288
II	M+S	Control		23.5779	11.5737	9.53389
II	M+S	NPK		29.2024	10.5152	9.63748
II	M+S	Biochar		27.6381	10.6417	8.98835
II	MZ	Control		20.5448	8.86539	8.31671
II	MZ	NPK		17.2668	7.96757	7.34783
II	MZ	Biochar		13.6177	6.86239	6.56608
II	MZ	NPK+Biochar		14.8683	6.77569	6.1575
II	CW	NPK+Biochar		17.8095	7.38427	5.64175
II	CW	Control		15.9543	7.43858	6.38356
II	CW	Biochar		15.2726	6.40564	5.15578
II	CW	NPK		13.9981	5.43059	4.78655
III	CW	NPK+Biochar		15.534	5.6124	6.10239
III	CW	Biochar		55.4588	5.2116	4.89709
III	CW	NPK		17.6234	6.03549	5.83434
III	CW	Control		15.893	6.73268	6.08821
III	MZ	Biochar		11.2187	4.77477	5.54098
III	MZ	Control		16.81	6.55954	7.27304
III	MZ	NPK+Biochar		9.73677	4.18433	4.98455
III	MZ	NPK		12.2928	4.65403	5.72563
III	SB	NPK		10.7708	5.12817	6.0988
III	SB	Biochar		10.7735	3.69179	4.09022
III	SB	Control		8.35679	3.37359	5.67983
III	SB	NPK+Biochar		14.3308	5.37231	4.63366
III	MZ+SB	Biochar		14.8935	7.01404	7.16333
III	MZ+SB	NPK+Biochar		12.8209	6.35968	6.01727
III	MZ+SB	NPK		17.8406	8.31761	6.78239
III	MZ+SB	Control		23.5504	8.23351	7.47414
MZ= sole maize, SB= sole soybean, CW = sole cowpea and MZ+SB = maize and soybean intercropped
